# Supplementary material for: Wheat Seed Coating with Streptomyces sp. Strain DEF39 Spores Protects against Fusarium Head Blight
Source: Microorganisms. 2022 Jul 29;10(8):1536. doi: 10.3390/microorganisms10081536 (PMC9415289; doi:10.3390/microorganisms10081536)
Supplement: Supplementary file 1 [file microorganisms-10-01536-s001.zip]

Archive with 4 entries (4 files):
- supplementary figure S2.png
- Supplementary figure S4.png
- supplementary_figure_S1.pdf
- supplementary_figure_S3.pdf
